# Supplementary material for: Optimizing transcriptome-based synthetic lethality predictions to improve targeted therapy / immunotherapy treatment prioritization in non-metastatic breast cancer: BC-SELECT
Source: bioRxiv. 2026 Jun 23:2024.08.15.608073. Preprint. [Version 4] doi: 10.1101/2024.08.15.608073 (PMC13321004; doi:10.1101/2024.08.15.608073)
Supplement: Supplement 1 [file media-1.xlsx]

## Sheet: Supplementary Table1
Supplemental Table 1. The clinical trial cohorts used in the manuscript.
Tuning Cohorts
Datasets (GEO ID/ClinicalTrials.gov ID )	Year	Targeted Therapy / Immunotherapy Drug	Drug targets	Number of patients	Number of Responder	Nunber of Non-Responder	Response type	Transcriptomic data format	Subtypes	Stage	GEO link / Journal Article
GSE66399 (Arm A)	2022	Trastuzumab	ERBB2	23	6	17	PCR	Microarray	HER2+	II-III	https://www.ncbi.nlm.nih.gov/geo/query/acc.cgi?acc=GSE66399
GSE160568	2022	Talazoparib	PARP1, PARP2	13	5	8	PCR, RCB	HTSeq-Count/Normalized RNA-seq	TNBC	I-III	https://www.ncbi.nlm.nih.gov/geo/query/acc.cgi?acc=GSE160568
NCT02489448	2021	Durvalumab	PDCD1, CD274	50	25	25	PCR, RCB	Normalized RNA-seq	TNBC	I-III	https://classic.clinicaltrials.gov/ct2/show/NCT02489448
Performance evaluation Cohorts
Datasets (GEO ID/EGA ID/ClinicalTrials.gov ID )		Targeted Therapy / Immunotherapy Drug	Drug targets	Number of patients	Number of Responder	Nunber of Non-Responder	Response type	Transcriptomic data format	Subtypes	Stage	GEO link / Journal Article
Targeted therapy
GSE50948	2014	Trastuzumab	ERBB2	63	31	32	PCR	Microarray	HER2+	II-III	https://www.ncbi.nlm.nih.gov/geo/query/acc.cgi?acc=GSE50948
GSE37946	2012	Trastuzumab	ERBB2	50	27	23	PCR	Microarray	HER2+	I-III	https://www.ncbi.nlm.nih.gov/geo/query/acc.cgi?acc=GSE37946
GSE42822	2012	Trastuzumab	ERBB2	25	12	13	PCR	Microarray	HER2+	II-III	https://www.ncbi.nlm.nih.gov/geo/query/acc.cgi?acc=GSE42822
TransNEO	2022	Trastuzumab	ERBB2	65	19	46	PCR	Normalized RNA-seq	HER2+	I-III	https://ega-archive.org/studies/EGAS00001004582
GSE194040	2022	Veliparib	PARP1, PARP2	71	27	44	PCR	Microarray	All	I-III	https://www.ncbi.nlm.nih.gov/geo/query/acc.cgi?acc=GSE194040
GSE164458	2021	Veliparib	PARP1, PARP2	237	127	110	PCR, RCB	Normalized RNA-seq	TNBC	II-III	https://www.ncbi.nlm.nih.gov/geo/query/acc.cgi?acc=GSE164458
GSE173839	2021	Durvalumab, olaparib	PARP1, PARP2, PARP3	71	29	42	PCR	Microarray	HR+; TNBC	II-III	https://www.ncbi.nlm.nih.gov/geo/query/acc.cgi?acc=GSE173839
Immunotherapy
GSE173839	2021	Durvalumab, olaparib	PDCD1, CD274	71	29	42	PCR	Microarray	HR+; TNBC	II-III	https://www.ncbi.nlm.nih.gov/geo/query/acc.cgi?acc=GSE173839
GSE194040	2022	Pembrolizumab	PDCD1, CD274	69	31	38	PCR	Microarray	All	I-III	https://www.ncbi.nlm.nih.gov/geo/query/acc.cgi?acc=GSE194040

## Sheet: Supplementary Table2
Supplemental Table 2. Partner genes for genetic interactions of drug target genes utilized in BC-SELECT analysis.
GI, DRUG	SR, BC-SELECT (Immunotherapy)	SR, SELECT (Immunotherapy)	SL, TRASTUZUMAB	SDL, TRASTUZUMAB	SL, VELIPARIB	SDL, VELIPARIB	SL, OLAPARIB	SDL, OLAPARIB
DRUG TARGET	PDCD1/CD274	PDCD1/CD274	ERBB2	ERBB2	PARP1, PARP2	PARP1, PARP2	PARP1, PARP2, PARP3	PARP1, PARP2, PARP3
	CEP55	CXCL16	FLT3	LIX1	GPC1	PTGS2	ARSG	FGFR4
	PPARGC1B	ICAM4	KIF4A	KRT80	MYO19	STIM2	ABHD14A	RGMA
	TMEM173	LTBR	CDCA3	CASC1	STK32C	CHRNA2	SLC16A6	FAM13A
	LILRB3	CD8A	KIF20A	HTT	NUP62	BDH2	CRBN	VPS37B
	C2	IFITM2	CENPE	ACTR5	SND1	CHIC1	ESR1	TRIB3
	LAG3	CD27	TPX2	CHML	HNRNPM	FBXO33	HPN	PHF19
	TTK	CD4	TOMM40	MARK2	FOXK2	ANPEP	TTC18	PROM1
	APH1B	IL15RA	HHEX	FKRP	DHX30	PLK2	GIPR	NOTCH1
	CCND3	TNFRSF13B	RAMP3	FGD3	KIF4A	SLC16A4	CPA1	RGR
	REN	TNFRSF13C	CDCA8	FAM83D	PSMC3IP	AHR	POLN	ABCF1
			CCNB2	SEMA4F	CCNB2	FZD8	ANXA9	FZD9
			BIRC5	LSG1	AMDHD2	NR4A3	INPP4B	MMP15
			CEP55	NKAIN3	TIMELESS	KCNJ13	P4HTM	CDR2L
			SIK1	INCENP	HNRNPA2B1	DCUN1D3	FAM172A	TMEM63A
			CPA1	B3GNT4	RNF123	PDP1	KCNH2	ADM
			RBP5	SLC35D3	DPP9	LRAT	RNF14	MATN4
			CDC25A	KIAA1644	ERCC6L	SLITRK1	RGS13	HNRNPAB
			SKA1	TRIB2	CTSA	TRIB1	GSTM2	PTGES2
			POLQ	COQ3	PKMYT1	ANKMY2	KDM4B	CDC25A
			CCNA2	ZFPL1	ZNF668	KBTBD2	CYB5D2	INF2
			DUSP2	WISP1	PANK4	ANAPC16	P2RY13	A2ML1
			PRC1	LMAN2L	ADAMTSL2	EXOC8	CYP4V2	FSCN1
			ZNF763	SERPINB12	DHX37	OXGR1	SRPK2	AQP9
			NXT1	CORIN	LMNB2	CYP20A1	RUNDC1	TSPAN17
			BTG2	CCNE2	AP3D1	MYOZ2	PAPD4	KRT81
			STRADA	CALHM1	CLCN7	TRIB2	ASH2L	PTGS2
			MSL2	DIXDC1	TMEM63B	HNRNPH2	NT5DC1	PLA2G15
			ASPM	RNF40	TRAF2	PSTPIP2	LMBRD1	SRD5A1
			E2F2	FOXF2	SLC4A2	PPAP2A	LRIG1	ADAM17
			LGALS2	KCNG4	CHPF2	DUSP6	BCL2	ADAM19
			CDC45	ENKUR	TRAPPC9	LARP7	MKL2	SPHK1
			STAT5A	SLC7A2	LPAR2	GAS2	TPRG1	GABPB1
			FOXM1	NCAPG	ILKAP	ZNF790	CELSR1	SLC39A12
			TJP2	SLC39A7	PPFIA3	DCUN1D4	ADCY1	ROPN1B
			KIF2C	NXPH4	PSMD8	ABCG2	NMNAT3	DBN1
			FBXO5	LYPD1	KIF20A	CGRRF1	CHPT1	FAM171A1
			MRPL44	SPC24	PDRG1	SLITRK5	CLK1	LSR
			PON3	FLT3	GTPBP2	LPCAT2	THSD4	GPR126
			TTK	ATAD2	HAGHL	GRAMD1C	NME5	TTC7A
			ALX1	TPX2	CDK11A	KCNK2	CMBL	KRT8
			SNAPC1	C10orf2	NARFL	COG3	CA12	SMTN
			GIMAP7	NKAIN4	CSTF2	LMBRD1	RSBN1L	CNNM1
			GZMH	BUB1	SLC27A4	ID4	STC2	S100P
			JAKMIP2	C16orf58	ABCC10	ZNF211	SLC7A14	ZNF532
			CBX7	SKP2	CCNE1	PRKAG2	CASQ1	FRMD3
			STAR	KCNH1	LSM14B	FMO5	SLC7A8	CENPI
			MELK	DDX60	TK1	KRT23	RAD50	BCAP31
			SUPT7L	TBRG4	PLOD1	TGM5	GAMT	SLC4A11
			TNFAIP3	PLIN5	KATNB1	C19orf12	SCUBE2	ANGPTL4
			STIL	RPUSD3	RTEL1	PPP1R3B	STARD10	RHCG
			TRH	ZKSCAN4	ZNF598	RANBP6	RALGPS2	AIF1L
			CXCL3	GLG1	PTBP1	HERPUD2	MREG	OGFOD1
			IRF4	LAPTM4B	SMARCA4	PRPF18	NAPEPLD	RPS6KA4
			KIF14	PPP1R14B	EZH2	CRYAB	FLT3	FGF6
			ELOVL7	LRRC4B	CORO7	ZNF596	GSTK1	FAT1
				MAPK7
				EXOC7
				CHST1
				SEZ6L2
				JPH3
				FAM189B
				DPYSL4
				PLOD1
				MPDU1
				MYO10
				TK1
				TRPC4
				JUND
				CENPI

## Sheet: Supplementary Table3
Supplemental Table 3. NanoString gene list for immunotherapy, TCGA and BC360 gene list for targeted therapy.
TCGA gene list	BC360 gene list	NanoString gene list
UBE2Q2P2	ABCA8	A2M
?	ACTR3B	ABCB1
?	ACVR1B	ABCF1
EFCAB8	ACVR1C	ABL1
SDR16C6P	ACVRL1	ACVR1C
?	ADAM12	ADA
A1BG	ADCY9	ADAM12
A1CF	ADD1	ADGRE1
A2BP1	ADM	ADM
GGACT	AGR2	ADORA2A
A2ML1	AGT	AICDA
A2M	AGTR1	AIRE
A4GALT	AKT3	AKT1
A4GNT	ALDH1A1	AKT3
AAAS	ALDOA	ALCAM
AACS	ANGPT1	ALDOA
AADACL2	ANLN	ALDOC
AADACL3	ANXA9	AMBP
AADACL4	APH1B	AMICA1
AADAC	APOD	ANGPT1
AADAT	APOE	ANGPT2
AAGAB	AR	ANGPTL4
AAK1	AREG	ANLN
AAMP	ARID1A	ANP32B
AANAT	ARNT2	ANXA1
AARS2	ASPM	APC
AARSD1	ASPN	APH1B
AARS	ATAD2	API5
AASDHPPT	ATM	APLNR
AASDH	ATP10B	APOE
AASS	AURKA	APOL6
AATF	AURKB	APP
AATK	AXIN1	AQP9
ABAT	AXIN2	AREG
ABCA10	B3GNT3	ARG1
ABCA11P	BAD	ARG2
ABCA12	BAG1	ARID1A
ABCA13	BAIAP2L1	ARNT2
ABCA17P	BAIAP3	ATF1
ABCA1	BAMBI	ATF2
ABCA2	BAX	ATF3
ABCA3	BBC3	ATG10
ABCA4	BBOX1	ATG12
ABCA5	BCAS1	ATG16L1
ABCA6	BCL11A	ATG5
ABCA7	BCL2	ATG7
ABCA8	BCL2A1	ATM
ABCA9	BCL2L1	AXIN1
ABCB10	BCL6B	AXL
ABCB11	BDNF	B2M
ABCB1	BIRC5	BAD
ABCB4	BLM	BAGE
ABCB5	BLVRA	BAMBI
ABCB6	BMP2	BATF
ABCB7	BMP4	BATF3
ABCB8	BMP5	BAX
ABCB9	BMP6	BBC3
ABCC10	BMP7	BBS1
ABCC11	BMP8A	BCAT1
ABCC12	BMPR1A	BCL10
ABCC13	BMPR1B	BCL2
ABCC1	BMPR2	BCL2L1
ABCC2	BNC2	BCL6
ABCC3	BNIP3	BCL6B
ABCC4	BORCS7	BID
ABCC5	BRCA1	BIRC3
ABCC6P1	BRCA2	BIRC5
ABCC6	BTG2	BLK
ABCC8	C5orf38	BLM
ABCC9	CA12	BLNK
ABCD1	CACNA1D	BMI1
ABCD2	CACNA1H	BMP2
ABCD3	CACNA2D1	BNIP3
ABCD4	CACNA2D3	BNIP3L
ABCE1	CACNG1	BRCA1
ABCF1	CACNG4	BRCA2
ABCF2	CACNG6	BRD3
ABCF3	CALML5	BRD4
ABCG1	CAMK2B	BRIP1
ABCG2	CAV1	BST1
ABCG4	CBLC	BST2
ABCG5	CCL2	BTK
ABCG8	CCL21	BTLA
ABHD10	CCL3L1	C1QA
ABHD11	CCL4	C1QB
ABHD12B	CCL5	C1QBP
ABHD12	CCL7	C1R
ABHD13	CCL8	C1S
ABHD14A	CCNA1	C2
ABHD14B	CCNA2	C3
ABHD15	CCNB1	C3AR1
ABHD1	CCND1	C4B
ABHD2	CCND2	C4BPA
ABHD3	CCNE1	C5
ABHD4	CCNE2	C5AR1
ABHD5	CCR1	C6
ABHD6	CCR2	C7
ABHD8	CCR5	C8A
ABI1	CD163	C8B
ABI2	CD19	C8G
ABI3BP	CD1E	C9
ABI3	CD24	CAMP
ABL1	CD27	CARD11
ABL2	CD274	CARD9
ABLIM1	CD276	CASP1
ABLIM2	CD34	CASP10
ABLIM3	CD36	CASP3
ABO	CD44	CASP8
ABP1	CD68	CASP9
ABRA	CD84	CBLC
ABR	CD8A	CCL1
ABT1	CD8B	CCL11
ABTB1	CDC14A	CCL13
ABTB2	CDC14B	CCL14
ACAA1	CDC20	CCL15
ACAA2	CDC25A	CCL16
ACACA	CDC25B	CCL17
ACACB	CDC25C	CCL18
ACAD10	CDC6	CCL19
ACAD11	CDC7	CCL2
ACAD8	CDCA5	CCL20
ACAD9	CDCA7L	CCL21
ACADL	CDCA8	CCL22
ACADM	CDH1	CCL23
ACADSB	CDH2	CCL24
ACADS	CDH3	CCL25
ACADVL	CDH5	CCL26
ACAN	CDK1	CCL27
ACAP1	CDK4	CCL28
ACAP2	CDK6	CCL3
ACAP3	CDKN1A	CCL3L1
ACAT1	CDKN1B	CCL3/L1
ACAT2	CDKN1C	CCL4
ACBD3	CDKN2A	CCL5
ACBD4	CDKN2B	CCL7
ACBD5	CDKN2C	CCL8
ACBD6	CDKN2D	CCNA1
ACBD7	CDKN3	CCNB1
ACCN1	CEACAM5	CCND1
ACCN2	CEACAM6	CCND2
ACCN3	CENPF	CCND3
ACCN4	CEP55	CCNE1
ACCN5	CETN2	CCNO
ACCSL	CFD	CCR1
ACCS	CHAD	CCR2
ACD	CHEK2	CCR3
ACE2	CHI3L1	CCR4
ACER1	CHIT1	CCR5
ACER2	CHRNA5	CCR6
ACER3	CKB	CCR7
ACE	CKMT1A	CCR9
ACHE	CKS1B	CCRL2
ACIN1	CLDN1	CD14
ACLY	CLDN3	CD160
ACMSD	CLDN4	CD163
ACN9	CLDN7	CD164
ACO1	CLEC14A	CD180
ACO2	CLEC5A	CD19
ACOT11	CMKLR1	CD1A
ACOT12	CNTFR	CD1B
ACOT13	COL11A1	CD1C
ACOT1	COL27A1	CD1D
ACOT2	COL2A1	CD1E
ACOT4	COL4A6	CD2
ACOT6	COL6A3	CD200
ACOT7	COL7A1	CD207
ACOT8	COL9A3	CD209
ACOT9	COLEC12	CD22
ACOX1	COMP	CD24
ACOX2	CPA3	CD244
ACOX3	CREBBP	CD247
ACOXL	CRYAB	CD27
ACP1	CSF3R	CD274
ACP2	CTSW	CD276
ACP5	CXADR	CD28
ACP6	CXCL10	CD300A
ACPL2	CXCL12	CD33
ACPP	CXCL13	CD34
ACPT	CXCL5	CD36
ACRBP	CXCL8	CD37
ACRC	CXCL9	CD38
ACRV1	CXCR6	CD3D
ACR	CXorf36	CD3E
ACSBG1	CXXC5	CD3EAP
ACSBG2	CYBB	CD3G
ACSF2	CYP4F3	CD4
ACSF3	DCN	CD40
ACSL1	DDB2	CD40LG
ACSL3	DDR2	CD44
ACSL4	DDX39A	CD45RA
ACSL5	DEPDC1	CD45RB
ACSL6	DHRS2	CD45RO
ACSM1	DKK1	CD46
ACSM2A	DKK2	CD47
ACSM2B	DLGAP5	CD48
ACSM3	DLL1	CD5
ACSM4	DLL3	CD53
ACSM5	DLL4	CD55
ACSS1	DNAJC12	CD58
ACSS2	DPT	CD59
ACSS3	DSC2	CD6
ACTA1	DTX1	CD63
ACTA2	DTX3	CD68
ACTBL2	DTX4	CD69
ACTB	DUSP4	CD7
ACTC1	DUSP6	CD70
ACTG1	E2F1	CD74
ACTG2	E2F5	CD79A
ACTL6A	ECM2	CD79B
ACTL6B	EDN1	CD80
ACTL7A	EDNRB	CD81
ACTL7B	EFNA3	CD83
ACTL8	EFNA5	CD84
ACTL9	EGF	CD86
ACTN1	EGFR	CD8A
ACTN2	EGLN2	CD8B
ACTN3	EGLN3	CD9
ACTN4	EIF2AK3	CD96
ACTR10	EIF3B	CD97
ACTR1A	EIF4E2	CD99
ACTR1B	EIF4EBP1	CDC20
ACTR2	ELF3	CDC25C
ACTR3B	ELK3	CDH1
ACTR3C	ELOVL2	CDH11
ACTR3	EMCN	CDH2
ACTR5	ENO1	CDH5
ACTR6	ENPP2	CDK1
ACTR8	EP300	CDK2
ACTRT1	EPAS1	CDK6
ACTRT2	ERBB2	CDKN1A
ACVR1B	ERBB4	CDKN1C
ACVR1C	ERCC1	CDKN2A
ACVR1	EREG	CDKN2B
ACVR2A	ESPL1	CEACAM1
ACVR2B	ESR1	CEACAM3
ACVRL1	ETV4	CEACAM6
ACY1	ETV7	CEACAM8
ACY3	EXO1	CEBPB
ACYP1	EYA1	CENPF
ACYP2	EYA2	CEP55
ADAD1	EYA4	CES3
ADAD2	F3	CFB
ADAL	FAM124B	CFD
ADAM10	FAM198B	CFI
ADAM11	FAM214A	CFP
ADAM12	FAM83D	CHIT1
ADAM15	FANCF	CHUK
ADAM17	FAP	CKLF
ADAM18	FBN1	CLEC14A
ADAM19	FGF1	CLEC4A
ADAM20	FGF10	CLEC4C
ADAM21P1	FGF12	CLEC4E
ADAM21	FGF13	CLEC5A
ADAM22	FGF18	CLEC6A
ADAM23	FGF2	CLEC7A
ADAM28	FGF7	CLECL1
ADAM29	FGF9	CLU
ADAM2	FGFR2	CMA1
ADAM30	FGFR3	CMKLR1
ADAM32	FGFR4	CNTFR
ADAM33	FGL2	COL11A1
ADAM3A	FHL1	COL11A2
ADAM6	FLI1	COL17A1
ADAM7	FLNC	COL3A1
ADAM8	FLRT3	COL4A5
ADAM9	FLT3	COL5A1
ADAMDEC1	FNBP1	COL6A3
ADAMTS10	FOS	COLEC12
ADAMTS12	FOSL1	COMP
ADAMTS13	FOXA1	CPA3
ADAMTS14	FOXC1	CR1
ADAMTS15	FOXC2	CR2
ADAMTS16	FOXM1	CRABP2
ADAMTS17	FOXP3	CREB1
ADAMTS18	FREM2	CREB5
ADAMTS19	FST	CREBBP
ADAMTS1	FSTL1	CRP
ADAMTS20	FSTL3	CSF1
ADAMTS2	FUT3	CSF1R
ADAMTS3	FXYD3	CSF2
ADAMTS4	FZD10	CSF2RB
ADAMTS5	FZD7	CSF3
ADAMTS6	FZD8	CSF3R
ADAMTS7	FZD9	CST2
ADAMTS8	GABRP	CT45A1
ADAMTS9	GADD45A	CTAG1B
ADAMTSL1	GADD45B	CTAGE1
ADAMTSL2	GADD45G	CTCFL
ADAMTSL3	GAS1	CTLA4
ADAMTSL4	GATA3	CTNNB1
ADAMTSL5	GATA4	CTSG
ADAP1	GDF15	CTSH
ADAP2	GDF5	CTSL
ADARB1	GGH	CTSS
ADARB2	GHR	CTSW
ADAR	GJB2	CX3CL1
ADAT1	GLI3	CX3CR1
ADAT2	GNG4	CXCL1
ADAT3	GNLY	CXCL10
ADA	GPC4	CXCL11
ADCK1	GPR160	CXCL12
ADCK2	GPX3	CXCL13
ADCK4	GRB2	CXCL14
ADCK5	GRB7	CXCL16
ADCY10	GREM1	CXCL2
ADCY1	GRIA3	CXCL3
ADCY2	GRIN1	CXCL5
ADCY3	GRIN2A	CXCL6
ADCY4	GSK3B	CXCL8
ADCY5	GTF2H2	CXCL9
ADCY6	GZMA	CXCR1
ADCY7	GZMB	CXCR2
ADCY8	GZMH	CXCR3
ADCY9	GZMM	CXCR4
ADCYAP1R1	HAPLN1	CXCR5
ADCYAP1	HAS1	CXCR6
ADC	HBB	CXorf36
ADD1	HDAC1	CYBB
ADD2	HDAC10	CYFIP2
ADD3	HDAC11	CYLD
ADH1A	HDAC2	DAB2
ADH1B	HDAC5	DDB2
ADH1C	HDAC6	DDX43
ADH4	HDC	DDX58
ADH5	HEG1	DEFB1
ADH6	HELLS	DEFB134
ADH7	HEMK1	DEPTOR
ADHFE1	HES1	DKK1
ADI1	HGF	DLL1
ADIG	HIF1A	DLL4
ADIPOQ	HIST1H1C	DMBT1
ADIPOR1	HIST1H2BH	DNAJC14
ADIPOR2	HIST1H3H	DNMT1
ADK	HIST3H2BB	DOCK9
ADM2	HK2	DPP4
ADM	HLA-A	DTX3L
ADNP2	HLA-B	DTX4
ADNP	HLA-C	DUSP1
ADORA1	HLA-DMA	DUSP2
ADORA2A	HLA-DMB	DUSP4
ADORA2B	HLA-DOB	DUSP5
ADORA3	HLA-DPA1	DUSP6
ADO	HLA-DPB1	E2F3
ADPGK	HLA-DQA1	EBI3
ADPRHL1	HLA-DQB1	ECSIT
ADPRHL2	HLA-DRA	EDN1
ADPRH	HLA-DRB1	EGF
ADRA1A	HLA-E	EGFR
ADRA1B	HMGA1	EGR1
ADRA1D	HNF1A	EGR2
ADRA2A	HOXA5	EIF2AK2
ADRA2B	HOXA7	EIF2B4
ADRA2C	HOXA9	EIF4EBP1
ADRB1	HOXB13	EIF5AL1
ADRB2	HOXB3	ELANE
ADRB3	HSPA2	ELK1
ADRBK1	IBSP	ELOB
ADRBK2	ICAM1	ENG
ADRM1	ID1	ENO1
ADSL	ID2	ENTPD1
ADSSL1	ID4	EOMES
ADSS	IDO1	EP300
AEBP1	IFT140	EPCAM
AEBP2	IGF1	EPM2AIP1
AEN	IGF1R	ERBB2
AES	IKZF3	ERCC3
AFAP1L1	IL10RA	ERO1A
AFAP1L2	IL11RA	ESR1
AFAP1	IL12RB2	ETS1
AFF1	IL13RA1	EWSR1
AFF2	IL1B	EXO1
AFF3	IL1R2	EZH2
AFF4	IL1RN	F12
AFG3L1	IL20RA	F13A1
AFG3L2	IL20RB	F2RL1
AFMID	IL22RA2	FADD
AFM	IL24	FAM124B
AFP	IL2RA	FAM30A
AFTPH	IL2RB	FANCA
C11orf96	IL3RA	FAP
AGAP11	IL4R	FAS
AGAP1	IL6	FASLG
AGAP2	IL6R	FBP1
AGAP3	IL7R	FCAR
AGAP4	INHBA	FCER1A
AGAP5	INHBB	FCER1G
AGAP6	IRF6	FCER2
AGA	IRX1	FCGR1A
AGBL1	ISG15	FCGR2A
AGBL2	ISM1	FCGR2B
AGBL3	ITGA6	FCGR3A
AGBL4	ITGAV	FCGR3A/B
AGBL5	ITGB1	FCGRT
AGER	ITGB3	FCN1
AGFG1	ITGB6	FCRL2
AGFG2	ITPR1	FEZ1
AGGF1	JAG1	FGF13
AGK	JAG2	FGF18
AGL	JAK1	FGF9
AGMAT	JAK2	FGFR1
AGPAT1	JAK3	FLNB
AGPAT2	JAM2	FLT1
AGPAT3	JCAD	FLT3
AGPAT4	JUN	FLT3LG
AGPAT5	KAT2B	FN1
AGPAT6	KCNB1	FOS
AGPAT9	KDR	FOSL1
AGPHD1	KIAA0040	FOXJ1
AGPS	KIF11	FOXP3
AGR2	KIF14	FPR1
AGR3	KIF23	FPR2
AGRN	KIF2C	FPR3
AGRP	KIFC1	FSTL3
AGTPBP1	KIT	FUT4
AGTR1	KLRK1	FUT5
AGTR2	KRT14	FUT7
AGTRAP	KRT17	FYN
AGT	KRT5	FZD8
AGXT2L1	KRT6B	FZD9
AGXT2L2	KRT7	G6PD
AGXT2	LAD1	GAGE1
AGXT	LAG3	GAS1
AHCTF1	LAMA3	GATA3
AHCYL1	LAMB3	GBP1
AHCYL2	LAMC2	GBP2
AHCY	LEF1	GBP4
AHDC1	LEFTY2	GHR
AHI1	LEMD1	GIMAP4
AHNAK2	LEP	GIMAP6
AHNAK	LEPR	GLI1
AHRR	LFNG	GLS
AHR	LIF	GLUD1
AHSA1	LIFR	GLUL
AHSA2	LINC02381	GMIP
AHSG	LPL	GNG4
AHSP	LRP2	GNLY
AICDA	LRRC32	GOT1
AIDA	LTB	GOT2
AIF1L	LTBP1	GPC4
AIF1	MAD2L1	GPI
AIFM1	MAF	GPR160
AIFM2	MAML2	GPSM3
AIFM3	MAP2K4	GTF3C1
AIG1	MAP3K12	GUSB
AIM1L	MAPK1	GZMA
AIM1	MAPK10	GZMB
AIM2	MAPK3	GZMH
AIMP1	MAPK8IP2	GZMK
AIMP2	MAPT	GZMM
AIPL1	MARCO	H2AFX
AIP	MCM2	HAMP
AIRE	MCM3	HAVCR2
AJAP1	MDM2	HCK
AK1	MED1	HDAC11
AK2	MELK	HDAC3
AK3L1	MEOX2	HDAC4
AK3	MET	HDAC5
AK5	MFNG	HDC
AK7	MIA	HELLS
AKAP10	MIS18A	HERC6
AKAP11	MKI67	HES1
AKAP12	MLH1	HEY1
AKAP13	MLLT3	HIF1A
AKAP14	MLPH	HK1
AKAP1	MME	HK2
AKAP2	MMP11	HLA-A
AKAP3	MMP14	HLA-B
AKAP4	MMP3	HLA-C
AKAP5	MMP7	HLA-DMA
AKAP6	MMP9	HLA-DMB
AKAP7	MMRN2	HLA-DOA
AKAP8L	MRE11	HLA-DOB
AKAP8	MS4A2	HLA-DPA1
AKAP9	MSR1	HLA-DPB1
AKD1	MT1G	HLA-DQA1
AKIRIN1	MTOR	HLA-DQA2
AKIRIN2	MUC1	HLA-DQB1
AKNAD1	MUS81	HLA-DRA
AKNA	MYBL2	HLA-DRB1
AKR1A1	MYC	HLA-DRB3
AKR1B10	MYCN	HLA-DRB4
AKR1B15	MYCT1	HLA-DRB5
AKR1B1	NASP	HLA-E
AKR1C1	NAT1	HLA-F
AKR1C2	NCAM1	HLA-G
AKR1C3	NCAPH2	HMGA1
AKR1C4	NDC80	HMGB1
AKR1D1	NDP	HNF1A
AKR1E2	NEIL1	HRAS
AKR7A2	NEIL2	HSD11B1
AKR7A3	NEIL3	ICAM1
AKR7L	NEO1	ICAM2
AKT1S1	NETO2	ICAM3
AKT1	NFATC1	ICAM4
AKT2	NFKBIZ	ICAM5
AKT3	NGFR	ICOS
AKTIP	NKG7	ICOSLG
ALAD	NOD2	ID4
ALAS1	NOTCH1	IDO1
ALAS2	NOTCH2	IER3
ALB	NOTCH3	IFI16
ALCAM	NPEPPS	IFI27
ALDH16A1	NPR1	IFI35
ALDH18A1	NR4A1	IFI6
ALDH1A1	NR4A3	IFIH1
ALDH1A2	NRCAM	IFIT1
ALDH1A3	NRXN1	IFIT2
ALDH1B1	NRXN3	IFIT3
ALDH1L1	NSD1	IFITM1
ALDH1L2	NSD3	IFITM2
ALDH2	NTRK2	IFNA1
ALDH3A1	NUDT1	IFNA17
ALDH3A2	NUF2	IFNA2
ALDH3B1	NUMBL	IFNA7
ALDH3B2	NUPR1	IFNA8
ALDH4A1	OAS3	IFNAR1
ALDH5A1	OCLN	IFNAR2
ALDH6A1	OGN	IFNB1
ALDH7A1	OLFML2B	IFNG
ALDH8A1	ORC6	IFNGR1
ALDH9A1	PALB2	IFNGR2
ALDOA	PALMD	IFNL1
ALDOB	PARP1	IFNL2
ALDOC	PARP2	IGF1R
ALG10B	PARP4	IGF2R
ALG10	PAX5	IGLL1
ALG11	PAX8	IHH
ALG12	PBX3	IKBKB
ALG13	PCK1	IKBKE
ALG14	PCNA	IKBKG
ALG1L2	PDCD1	IL10
ALG1L	PDCD1LG2	IL10RA
ALG1	PDE9A	IL11
ALG2	PDGFB	IL11RA
ALG3	PDGFRA	IL12A
ALG5	PDGFRB	IL12B
ALG6	PDK4	IL12RB1
ALG8	PECAM1	IL12RB2
ALG9	PFDN2	IL13
ALKBH1	PGK1	IL13RA1
ALKBH2	PGR	IL13RA2
ALKBH3	PHGDH	IL15
ALKBH4	PIK3CA	IL15RA
ALKBH5	PIK3CD	IL16
ALKBH6	PIK3CG	IL17A
ALKBH7	PIK3R1	IL17B
ALKBH8	PIK3R2	IL17F
ALK	PIK3R3	IL17RA
ALLC	PIK3R5	IL17RB
ALMS1P	PIM1	IL18
ALMS1	PIP	IL18R1
ALOX12B	PKMYT1	IL18RAP
ALOX12P2	PLA1A	IL19
ALOX12	PLA2G2A	IL1A
ALOX15B	PLA2G3	IL1B
ALOX15	PLA2G4A	IL1R1
ALOX5AP	PLA2G4F	IL1R2
ALOX5	PLAT	IL1RAP
ALOXE3	PLCB1	IL1RAPL2
ALPI	PLCB4	IL1RL1
ALPK1	PLCE1	IL1RL2
ALPK2	PLD1	IL1RN
ALPK3	PMS2	IL2
ALPL	POLD1	IL21
ALPPL2	POLQ	IL21R
ALPP	POPDC3	IL22
ALS2CL	PPARG	IL22RA1
ALS2CR11	PPARGC1A	IL22RA2
ALS2CR12	PPP2CB	IL23A
ALS2CR4	PPP2R1A	IL23R
ALS2CR8	PPP2R2C	IL24
ALS2	PRC1	IL25
ALX1	PREP	IL26
ALX3	PRF1	IL27
ALX4	PRKAA2	IL2RA
AMAC1L2	PRKACA	IL2RB
SLC35G6	PRKACB	IL2RG
AMAC1	PRKCA	IL3
AMACR	PRKCB	IL32
AMBN	PRKDC	IL33
AMBP	PRKX	IL34
AMBRA1	PRLR	IL3RA
AMD1	PROM1	IL4
AMDHD1	PSAT1	IL4R
AMDHD2	PSMB10	IL5
AMELX	PSMB7	IL5RA
AMFR	PSMB9	IL6
AMHR2	PTCH1	IL6R
AMH	PTEN	IL6ST
AMICA1	PTGDS	IL7
AMIGO1	PTGER3	IL7R
AMIGO2	PTGS2	IL8
AMIGO3	PTTG1	IL9
AMMECR1L	PYCARD	ILF3
AMMECR1	RAC2	INHBA
AMN1	RAC3	INPP5D
AMN	RAD51	IRAK1
AMOTL1	RAD51C	IRAK2
AMOTL2	RAD52	IRAK4
AMOT	RAD54L	IRF1
AMPD1	RARRES3	IRF2
AMPD2	RASAL1	IRF3
AMPD3	RASGRF1	IRF4
AMPH	RASGRF2	IRF5
AMTN	RASGRP1	IRF7
AMT	RB1	IRF8
AMY1A	RBL1	IRF9
AMY2A	RBL2	IRGM
AMY2B	RBX1	ISG15
AMZ1	RELN	ISG20
AMZ2P1	RFC4	ITCH
AMZ2	RNASE2	ITGA1
ANAPC10	RNF103	ITGA2
ANAPC11	ROBO4	ITGA2B
ANAPC13	ROCK1	ITGA4
ANAPC16	ROCK2	ITGA5
ANAPC1	RORA	ITGA6
ANAPC2	RORB	ITGAE
ANAPC4	RPS6KA5	ITGAL
ANAPC5	RPS6KB1	ITGAM
ANAPC7	RPS6KB2	ITGAV
ANGEL1	RRM2	ITGAX
ANGEL2	RUNX3	ITGB1
ANGPT1	S100A14	ITGB2
ANGPT2	S100A7	ITGB3
ANGPT4	S1PR1	ITGB4
ANGPTL1	SCARA5	ITGB8
ANGPTL2	SCUBE2	ITK
ANGPTL3	SELE	ITPK1
ANGPTL4	SERBP1	JAG1
ANGPTL5	SERPINB5	JAG2
ANGPTL6	SERPINH1	JAK1
ANGPTL7	SFN	JAK2
ANG	SFRP1	JAK3
ANK1	SFRP2	JAM3
ANK2	SFRP4	KAT2B
ANK3	SHC2	KDR
ANKAR	SHC4	KIF2C
ANKDD1A	SHE	KIR2DL3
ANKFN1	SHMT2	KIR3DL1
ANKFY1	SIDT1	KIR3DL2
ANKHD1	SIGIRR	KIR3DL3
ANKH	SIX1	KIR_Activating_Subgroup_1
ANKIB1	SKA3	KIR_Activating_Subgroup_2
ANKK1	SKP1	KIR_Inhibiting_Subgroup_1
ANKLE1	SKP2	KIR_Inhibiting_Subgroup_2
ANKLE2	SLC2A1	KIT
ANKMY1	SLC39A6	KLRB1
ANKMY2	SLC44A4	KLRC1
ANKRA2	SLPI	KLRC2
ANKRD10	SMAD1	KLRD1
ANKRD11	SMAD3	KLRF1
ANKRD12	SMAD4	KLRG1
ANKRD13A	SMAD5	KLRK1
ANKRD13B	SMC1B	KRAS
ANKRD13C	SMO	LAG3
ANKRD13D	SMURF2	LAIR1
ANKRD16	SNAI1	LAIR2
ANKRD17	SNAI2	LAMA1
ANKRD1	SOCS1	LAMB3
ANKRD20A3	SOCS2	LAMC2
ANKRD20A4	SOCS3	LAMP1
ANKRD22	SOX10	LAMP2
ANKRD23	SOX17	LAMP3
ANKRD24	SOX2	LBP
ANKRD26P1	SOX9	LCK
ANKRD26	SP1	LCN2
ANKRD27	SPC25	LCP1
ANKRD28	SPDEF	LDHA
ANKRD29	SPN	LDHB
ANKRD2	SPP1	LGALS3
ANKRD30A	SPRY1	LGALS9
ANKRD30B	SPRY2	LIF
ANKRD31	SPRY4	LILRA1
ANKRD32	SRPX	LILRA3
ANKRD33	ST6GALNAC2	LILRA4
ANKRD34A	STAT1	LILRA5
ANKRD34B	STC1	LILRB1
ANKRD34C	SUV39H2	LILRB2
ANKRD35	SYTL4	LILRB3
ANKRD36BP1	TAP1	LILRB4
ANKRD36B	TAP2	LOXL2
ANKRD36	TAPBP	LRP1
ANKRD37	TBC1D9	LRRC32
ANKRD39	TBX1	LRRN3
ANKRD40	TCEAL1	LTA
ANKRD42	TCF4	LTB
ANKRD43	TCF7L1	LTBP1
ANKRD44	TEK	LTBR
ANKRD45	TFDP1	LTF
ANKRD46	TFF1	LTK
ANKRD49	TFF3	LY86
ANKRD50	TGFB1	LY9
ANKRD52	TGFB2	LY96
ANKRD53	TGFB3	LYN
ANKRD54	TGFBR2	LYZ
ANKRD55	THBS1	MAF
ANKRD56	THBS2	MAGEA1
ANKRD57	THBS4	MAGEA12
ANKRD58	THY1	MAGEA3
ANKRD5	TIE1	MAGEA3/A6
ANKRD6	TIGIT	MAGEA4
ANKRD7	TIMP4	MAGEB2
ANKRD9	TLE3	MAGEC1
ANKS1A	TLR4	MAGEC2
ANKS1B	TLX1	MAML2
ANKS3	TMEM45B	MAP2K1
ANKS4B	TMPRSS2	MAP2K2
ANKS6	TMPRSS4	MAP2K4
ANKZF1	TNF	MAP3K1
ANLN	TNFAIP6	MAP3K12
ANO10	TNFSF10	MAP3K5
ANO1	TNKS	MAP3K7
ANO2	TNKS2	MAP3K8
ANO3	TNN	MAP4K2
ANO4	TOP2A	MAPK1
ANO5	TP53	MAPK10
ANO6	TPSAB1	MAPK11
ANO7	TRIP13	MAPK14
ANO8	TSPAN1	MAPK3
ANO9	TSPAN7	MAPK8
ANP32A	TTK	MAPKAPK2
ANP32B	TTYH1	MARCO
ANP32D	TUBA4A	MASP1
ANP32E	TWIST1	MASP2
ANPEP	TWIST2	MAVS
ANTXR1	TYK2	MB21D1
ANTXR2	TYMP	MBL2
ANTXRL	TYMS	MCAM
ANUBL1	UBE2C	MEF2C
ANXA10	UBE2T	MEFV
ANXA11	VCAN	MELK
ANXA13	VEGFA	MERTK
ANXA1	VEGFD	MET
ANXA2	VIM	MFGE8
ANXA3	VIT	MFNG
ANXA4	WDR77	MGMT
ANXA5	WEE1	MICA
ANXA6	WIF1	MICB
ANXA7	WNT10A	MIF
ANXA8L1	WNT11	MKI67
ANXA8	WNT2	MLANA
ANXA9	WNT4	MLH1
AOAH	WNT5A	MME
AOC2	WNT5B	MMP1
AOC3	WNT6	MMP7
AOX1	WNT7B	MMP9
AOX2P	WRN	MMRN2
AP1AR	WT1	MNX1
AP1B1	XRCC2	MPPED1
AP1G1	XRCC3	MR1
AP1G2	ZBTB16	MRC1
AP1M1	ZEB1	MRE11
AP1M2	ZEB2	MRPL19
AP1S1	ZFPM2	MS4A1
AP1S2	ZFYVE9	MS4A2
AP1S3	ZIC2	MS4A4A
AP2A1	ZNF205	MS4A6A
AP2A2	ABCF1	MSH2
AP2B1	ACTB	MSH6
AP2M1	G6PD	MSR1
AP2S1	GUSB	MST1R
AP3B1	MRPL19	MTOR
AP3B2	NRDE2	MUC1
AP3D1	OAZ1	MX1
AP3M1	POLR2A	MXI1
AP3M2	PSMC4	MYC
AP3S1	PUM1	MYCT1
AP3S2	RPLP0	MYD88
AP4B1	SDHA	NBN
AP4E1	SF3A1	NCAM1
AP4M1	STK11IP	NCF4
AP4S1	TBC1D10B	NCR1
APAF1	TBP	NDUFA4L2
APBA1	TFRC	NECTIN1
APBA2	UBB	NECTIN2
APBA3		NEFL
APBB1IP		NEIL1
APBB1		NF1
APBB2		NFAM1
APBB3		NFATC1
APC2		NFATC2
APCDD1L		NFATC3
APCDD1		NFATC4
APCS		NFIL3
APC		NFKB1
APEH		NFKB2
APEX1		NFKBIA
APEX2		NFKBIE
APH1A		NGFR
APH1B		NID2
API5		NKG7
APIP		NLRC5
APITD1		NLRP3
APLF		NOD1
APLNR		NOD2
APLN		NOS2
APLP1		NOS2A
APLP2		NOTCH1
APOA1BP		NOTCH2
APOA1		NRAS
APOA2		NRDE2
APOA4		NRP1
APOA5		NT5E
APOB48R		NUP107
APOBEC1		OAS1
APOBEC2		OAS2
APOBEC3A		OAS3
APOBEC3B		OASL
APOBEC3C		OAZ1
APOBEC3D		OLFML2B
APOBEC3F		OLR1
APOBEC3G		OSM
APOBEC3H		OTOA
APOBEC4		P2RY13
APOB		P4HA1
APOC1P1		P4HA2
APOC1		PALMD
APOC2		PARP12
APOC3		PARP4
APOC4		PARP9
APOD		PASD1
APOE		PAX5
APOF		PBK
APOH		PC
APOL1		PCK2
APOL2		PDCD1
APOL3		PDCD1LG2
APOL4		PDGFA
APOL5		PDGFB
APOL6		PDGFC
APOLD1		PDGFRB
APOM		PDK1
APOOL		PDZK1IP1
APOO		PECAM1
APPBP2		PF4
APPL1		PFKFB3
APPL2		PFKM
APP		PGPEP1
APRT		PIAS4
APTX		PIK3CA
AQP10		PIK3CD
AQP11		PIK3CG
AQP12A		PIK3R1
AQP12B		PIK3R2
AQP1		PIK3R5
AQP2		PIN1
AQP3		PKM
AQP4		PLA1A
AQP5		PLA2G1B
AQP6		PLA2G2A
AQP7		PLA2G6
AQP8		PLAU
AQP9		PLAUR
AQPEP		PLOD2
AQR		PMCH
ARAF		PMS2
ARAP1		PNMA1
ARAP2		PNOC
ARAP3		POLD1
ARCN1		POLR2A
ARC		POU2AF1
AREG		POU2F2
ARF1		PPARG
ARF3		PPARGC1B
ARF4		PPBP
ARF5		PRAME
ARF6		PRF1
ARFGAP1		PRG2
ARFGAP2		PRKAA2
ARFGAP3		PRKACB
ARFGEF1		PRKCA
ARFGEF2		PRKCD
ARFIP1		PRKCE
ARFIP2		PRKX
ARFRP1		PRLR
ARG1		PRM1
ARG2		PROM1
ARGFX		PRR5
ARGLU1		PSEN1
ARHGAP10		PSEN2
ARHGAP11A		PSMB10
ARHGAP11B		PSMB5
ARHGAP12		PSMB7
ARHGAP15		PSMB8
ARHGAP17		PSMB9
ARHGAP18		PSMC4
ARHGAP19		PSMD7
ARHGAP1		PTCD2
ARHGAP20		PTEN
ARHGAP21		PTGDR2
ARHGAP22		PTGER4
ARHGAP23		PTGS2
ARHGAP24		PTPN11
ARHGAP25		PTPRC
ARHGAP26		PUM1
ARHGAP27		PVR
ARHGAP28		PVRIG
ARHGAP29		PYCARD
ARHGAP30		RAD50
ARHGAP31		RAD51
ARHGAP32		RAD51C
ARHGAP33		RAG1
ARHGAP36		RASAL1
ARHGAP39		RASGRF1
ARHGAP42		RB1
ARHGAP4		RBL2
ARHGAP5		REL
ARHGAP6		RELA
ARHGAP8		RELB
ARHGAP9		RELN
ARHGDIA		REN
ARHGDIB		REPS1
ARHGDIG		RICTOR
ARHGEF10L		RIPK1
ARHGEF10		RIPK2
ARHGEF11		RIPK3
ARHGEF12		RNLS
ARHGEF15		ROBO4
ARHGEF16		ROCK1
ARHGEF17		ROPN1
ARHGEF18		ROR2
ARHGEF19		RORA
ARHGEF1		RORC
ARHGEF2		RPL23
ARHGEF33		RPL7A
ARHGEF35		RPS6
ARHGEF37		RPS6KB1
ARHGEF38		RPTOR
ARHGEF3		RRAD
ARHGEF4		RRM2
ARHGEF5		RSAD2
ARHGEF6		RUNX1
ARHGEF7		RUNX3
ARHGEF9		S100A12
ARID1A		S100A7
ARID1B		S100A8
ARID2		S100A9
ARID3A		S100B
ARID3B		SAA1
ARID3C		SAMD9
ARID4A		SAMSN1
ARID4B		SBNO2
ARID5A		SDHA
ARID5B		SELE
ARIH1		SELL
ARIH2		SELP
ARL10		SELPLG
ARL11		SEMG1
ARL13A		SERPINA1
ARL13B		SERPINB2
ARL14		SERPINB5
ARL15		SERPING1
ARL16		SERPINH1
ARL17A		SF3A1
ARL17B		SFRP1
ARL1		SFRP4
ARL2BP		SFXN1
ARL2		SGK1
ARL3		SH2B2
ARL4A		SH2D1A
ARL4C		SH2D1B
ARL4D		SHC2
ARL5A		SIGIRR
ARL5B		SIGLEC1
ARL5C		SIGLEC5
ARL6IP1		SIGLEC8
ARL6IP4		SIRPA
ARL6IP5		SIRPB2
ARL6IP6		SLAMF1
ARL6		SLAMF6
ARL8A		SLAMF7
ARL8B		SLC11A1
ARL9		SLC16A1
ARMC10		SLC1A5
ARMC1		SLC2A1
ARMC2		SLC7A5
ARMC3		SMAD2
ARMC4		SMAD3
ARMC5		SMAD5
ARMC6		SMAP1
ARMC7		SMPD3
ARMC8		SNAI1
ARMC9		SNCA
ARMCX1		SOCS1
ARMCX2		SOX10
ARMCX3		SOX11
ARMCX5		SOX2
ARMCX6		SPA17
ARMS2		SPACA3
ARNT2		SPANXB1
ARNTL2		SPIB
ARNTL		SPINK5
ARNT		SPN
ARPC1A		SPO11
ARPC1B		SPP1
ARPC2		SPRY4
ARPC3		SREBF1
ARPC4		SRP54
ARPC5L		SSX1
ARPC5		SSX4
ARPM1		ST6GAL1
ARPP19		STAT1
ARPP21		STAT2
ARR3		STAT3
ARRB1		STAT4
ARRB2		STAT5B
ARRDC1		STAT6
ARRDC2		STC1
ARRDC3		STK11IP
ARRDC4		SYCP1
ARRDC5		SYK
ARSA		SYT17
ARSB		TAB1
ARSD		TAF3
ARSE		TAL1
ARSF		TANK
ARSG		TAP1
ARSH		TAP2
ARSI		TAPBP
ARSJ		TAPBPL
ARSK		TARP
ART1		TBC1D10B
ART3		TBK1
ART4		TBP
ART5		TBX21
ARTN		TBXAS1
ARV1		TCF3
ARVCF		TCF7
ARX		TCL1A
AR		TDO2
AS3MT		TFE3
ASAH1		TFEB
ASAH2B		TFRC
ASAH2		TGFB1
ASAM		TGFB2
ASAP1		TGFB3
ASAP2		TGFBR1
ASAP3		TGFBR2
ASB10		THBD
ASB11		THBS1
ASB12		THY1
ASB13		TICAM1
ASB14		TICAM2
ASB15		TIE1
ASB16		TIGIT
ASB17		TIRAP
ASB18		TLK2
ASB1		TLR1
ASB2		TLR10
ASB3		TLR2
ASB4		TLR3
ASB5		TLR4
ASB6		TLR5
ASB7		TLR6
ASB8		TLR7
ASB9		TLR8
ASCC1		TLR9
ASCC2		TMEFF2
ASCC3		TMEM140
ASCL1		TMEM173
ASCL2		TMUB2
ASCL3		TNF
ASCL4		TNFAIP3
ASF1A		TNFAIP6
ASF1B		TNFRSF10B
ASGR1		TNFRSF10C
ASGR2		TNFRSF10D
ASH1L		TNFRSF11A
ASH2L		TNFRSF11B
ASIP		TNFRSF12A
ASL		TNFRSF13B
ASNA1		TNFRSF13C
ASNSD1		TNFRSF14
ASNS		TNFRSF17
ASPA		TNFRSF18
ASPDH		TNFRSF1A
ASPG		TNFRSF1B
ASPHD1		TNFRSF25
ASPHD2		TNFRSF4
ASPH		TNFRSF8
ASPM		TNFRSF9
ASPN		TNFSF10
ASPRV1		TNFSF11
ASPSCR1		TNFSF12
ASRGL1		TNFSF13
ASS1		TNFSF13B
ASTE1		TNFSF14
ASTL		TNFSF15
ASTN1		TNFSF18
ASTN2		TNFSF4
ASXL1		TNFSF8
ASXL2		TNFSF9
ASXL3		TNKS
ASZ1		TOLLIP
ATAD1		TP53
ATAD2B		TPI1
ATAD2		TPM1
ATAD3A		TPSAB1
ATAD3B		TPSAB1/B2
ATAD3C		TPTE
ATAD5		TRAF1
ATCAY		TRAF2
ATE1		TRAF3
ATF1		TRAF6
ATF2		TRAT1
ATF3		TREM1
ATF4		TREM2
ATF5		TRIM21
ATF6B		TSLP
ATF6		TTC30A
ATF7IP2		TTK
ATF7IP		TWF1
ATF7		TWIST1
ATG10		TWIST2
ATG12		TXK
ATG16L1		TXNIP
ATG16L2		TYK2
ATG2A		TYMP
ATG2B		TYMS
ATG3		UBA7
ATG4A		UBB
ATG4B		UBC
ATG4C		UBE2C
ATG4D		UBE2T
ATG5		ULBP2
ATG7		USP9Y
ATG9A		VCAM1
ATG9B		VCAN
ATHL1		VEGFA
ATIC		VEGFB
ATL1		VEGFC
ATL2		VHL
ATL3		VSIR
ATMIN		VTCN1
ATM		WDR76
ATN1		WNT10A
ATOH1		WNT11
ATOH7		WNT2
ATOH8		WNT2B
ATOX1		WNT3A
ATP10A		WNT4
ATP10B		WNT5A
ATP10D		WNT5B
ATP11A		WNT7B
ATP11B		XCL1/2
ATP11C		XCL2
ATP12A		XCR1
ATP13A1		YTHDF2
ATP13A2		ZAP70
ATP13A3		ZC3H12A
ATP13A4		ZEB1
ATP13A5		ZEB2
ATP1A1		ZNF205
ATP1A2
ATP1A3
ATP1A4
ATP1B1
ATP1B2
ATP1B3
ATP1B4
ATP2A1
ATP2A2
ATP2A3
ATP2B1
ATP2B2
ATP2B3
ATP2B4
ATP2C1
ATP2C2
ATP4A
ATP4B
ATP5A1
ATP5B
ATP5C1
ATP5D
ATP5EP2
ATP5E
ATP5F1
ATP5G1
ATP5G2
ATP5G3
ATP5H
ATP5I
ATP5J2
ATP5J
ATP5L2
ATP5L
ATP5O
ATP5SL
ATP5S
ATP6AP1L
ATP6AP1
ATP6AP2
ATP6V0A1
ATP6V0A2
ATP6V0A4
ATP6V0B
ATP6V0C
ATP6V0D1
ATP6V0D2
ATP6V0E1
ATP6V0E2
ATP6V1A
ATP6V1B1
ATP6V1B2
ATP6V1C1
ATP6V1C2
ATP6V1D
ATP6V1E1
ATP6V1E2
ATP6V1F
ATP6V1G1
ATP6V1G2
ATP6V1G3
ATP6V1H
ATP7A
ATP7B
ATP8A1
ATP8A2
ATP8B1
ATP8B2
ATP8B3
ATP8B4
ATP8B5P
ATP9A
ATP9B
ATPAF1
ATPAF2
ATPBD4
ATPIF1
ATRIP
ATRNL1
ATRN
ATRX
ATR
ATXN10
ATXN1L
ATXN1
ATXN2L
ATXN2
ATXN3L
ATXN3
ATXN7L1
ATXN7L2
ATXN7L3B
ATXN7L3
ATXN7
ATXN8OS
AUH
AUP1
AURKAIP1
AURKA
AURKB
AURKC
AUTS2
AVEN
AVIL
AVL9
AVPI1
AVPR1A
AVPR1B
AVPR2
AVP
AWAT1
AWAT2
AXIN1
AXIN2
AXL
AZGP1
AZI1
AZI2
AZIN1
AZU1
B2M
B3GALNT1
B3GALNT2
B3GALT1
B3GALT2
B3GALT4
B3GALT5
B3GALT6
B3GALTL
B3GAT1
B3GAT2
B3GAT3
B3GNT1
B3GNT2
B3GNT3
B3GNT4
B3GNT5
B3GNT6
B3GNT7
B3GNT8
B3GNT9
B3GNTL1
B4GALNT1
B4GALNT2
B4GALNT3
B4GALNT4
B4GALT1
B4GALT2
B4GALT3
B4GALT4
B4GALT5
B4GALT6
B4GALT7
B9D1
B9D2
BAALC
BAAT
BACE1
BACE2
BACH1
BACH2
BAD
BAG1
BAG2
BAG3
BAG4
BAG5
BAGE2
BAHD1
BAI1
BAI2
BAI3
BAIAP2L1
BAIAP2L2
BAIAP2
BAIAP3
BAK1
BAMBI
BANF1
BANF2
BANK1
BANP
BAP1
BARD1
BARHL1
BARHL2
BARX1
BARX2
BASE
BASP1
BAT1
PRRC2B
BAT2L2
BAT2
BAT3
BAT4
BAT5
BATF2
BATF3
BATF
BAX
BAZ1A
BAZ1B
BAZ2A
BAZ2B
BBC3
BBOX1
BBS10
BBS12
BBS1
BBS2
BBS4
BBS5
BBS7
BBS9
BBX
BCAM
BCAN
BCAP29
BCAP31
BCAR1
BCAR3
BCAR4
BCAS1
BCAS2
BCAS3
BCAS4
BCAT1
BCAT2
BCCIP
BCDIN3D
BCHE
BCKDHA
BCKDHB
BCKDK
BCL10
BCL11A
BCL11B
BCL2A1
BCL2L10
BCL2L11
BCL2L12
BCL2L13
BCL2L14
BCL2L15
BCL2L1
BCL2L2
BCL2
BCL3
BCL6B
BCL6
BCL7A
BCL7B
BCL7C
BCL9L
BCL9
BCLAF1
BCMO1
BCO2
BCORL1
BCOR
BCR
BCS1L
BCYRN1
BDH1
BDH2
BDKRB1
BDKRB2
BDNF
BDP1
BEAN
BECN1
BEGAIN
BEND2
BEND3
BEND4
BEND5
BEND6
BEND7
BEST1
BEST2
BEST3
BEST4
BET1L
BET1
BET3L
BEX1
BEX2
BEX4
BEX5
LINC00293
BFAR
BFSP1
BFSP2
BGLAP
BGN
BHLHA15
BHLHB9
BHLHE22
BHLHE23
BHLHE40
BHLHE41
BHMT2
BHMT
BICC1
BICD1
BICD2
BID
BIK
BIN1
BIN2
BIN3
BIRC2
BIRC3
BIRC5
BIRC6
BIRC7
BIRC8
BIVM
BLCAP
BLID
BLK
BLMH
BLM
BLNK
BLOC1S1
BLOC1S2
BLOC1S3
BLVRA
BLVRB
BLZF1
BMF
BMI1
BMP10
BMP15
BMP1
BMP2K
BMP2
BMP3
BMP4
BMP5
BMP6
BMP7
BMP8A
BMP8B
BMPER
BMPR1A
BMPR1B
BMPR2
BMS1P4
BMS1P5
BMS1
BMX
BNC1
BNC2
BNIP1
BNIP2
BNIP3L
BNIP3
BNIPL
BOC
BOD1L
BOD1
BOK
BOLA1
BOLA2
BOLA3
BOLL
BOP1
BPESC1
BPGM
BPHL
BPIL1
BPIL2
BPIL3
BPI
BPNT1
BPTF
BRAF
BRAP
BRCA1
BRCA2
BRCC3
BRD1
BRD2
BRD3
BRD4
BRD7
BRD8
BRD9
BRDT
BRE
BRF1
BRF2
BRI3BP
BRI3
BRIP1
BRIX1
BRMS1L
BRMS1
BRP44L
BRP44
BRPF1
BRPF3
BRS3
BRSK1
BRSK2
BRWD1
BRWD3
BSCL2
BSDC1
BSG
BSND
BSN
BSPH1
BSPRY
BST1
BST2
BSX
BTAF1
BTBD10
BTBD11
BTBD12
BTBD16
BTBD17
BTBD18
BTBD19
BTBD1
BTBD2
BTBD3
BTBD6
BTBD7
BTBD8
BTBD9
BTC
BTD
BTF3L4
BTF3
BTG1
BTG2
BTG3
BTG4
BTK
BTLA
BTN1A1
BTN2A1
BTN2A2
BTN2A3
BTN3A1
BTN3A2
BTN3A3
BTNL2
BTNL3
BTNL8
BTNL9
BTRC
BUB1B
BUB1
BUB3
BUD13
BUD31
BVES
BYSL
BZRAP1
BZW1
BZW2
C10orf105
C10orf107
C10orf10
C10orf111
C10orf113
CASC10
C10orf116
C10orf118
C10orf119
C10orf11
C10orf120
C10orf122
C10orf125
C10orf128
C10orf129
C10orf12
C10orf131
C10orf137
C10orf140
C10orf18
C10orf25
C10orf26
C10orf27
C10orf28
C10orf2
C10orf32
C10orf35
C10orf40
C10orf46
C10orf47
C10orf4
LINC00264
C10orf53
C10orf54
C10orf55
C10orf57
C10orf58
C10orf62
C10orf67
C10orf68
C10orf71
C10orf72
C10orf76
C10orf78
C10orf79
C10orf81
C10orf82
C10orf84
C10orf88
C10orf90
C10orf91
C10orf95
C10orf96
C10orf99
C11orf10
C11orf16
C11orf17
C11orf1
C11orf21
C11orf24
C11orf2
C11orf30
C11orf31
C11orf35
C11orf40
C11orf41
C11orf42
C11orf45
ARL14EP
C11orf48
C11orf49
C11orf51
C11orf52
C11orf53
C11orf54
C11orf57
C11orf58
C11orf59
C11orf61
C11orf63
C11orf64
C11orf65
C11orf66
C11orf67
C11orf68
C11orf70
C11orf71
C11orf73
C11orf74
C11orf75
C11orf80
C11orf82
C11orf84
C11orf85
C11orf86
C11orf87
C11orf88
VSTM5
C11orf93
C11orf94
C11orf95
C11orf9
C12orf10
C12orf11
C12orf12
C12orf23
C12orf24
C12orf26
C12orf29
C12orf32
C12orf34
C12orf35
C12orf40
C12orf41
C12orf42
C12orf43
C12orf44
C12orf45
C12orf48
C12orf49
C12orf4
C12orf50
C12orf51
C12orf52
C12orf53
C12orf54
C12orf56
C12orf57
C12orf59
C12orf60
C12orf62
C12orf65
C12orf66
C12orf68
C12orf69
C12orf70
C12orf71
C12orf72
C12orf73
C12orf74
C12orf75
C12orf76
C12orf77
C13orf15
C13orf16
C13orf18
C13orf1
C13orf23
C13orf26
C13orf27
C13orf28
LINC00346
C13orf30
C13orf31
C13orf33
C13orf34
C13orf36
C13orf37
C13orf38
C13orf39
C14orf101
C14orf102
C14orf104
C14orf105
C14orf106
C14orf109
C14orf115
C14orf118
C14orf119
C14orf126
C14orf129
C14orf132
C14orf135
C14orf138
C14orf142
C14orf143
C14orf145
C14orf147
C14orf148
C14orf149
APOPT1
C14orf156
C14orf159
C14orf166B
C14orf166
C14orf169
SAMD15
C14orf176
C14orf177
C14orf178
C14orf179
C14orf180
C14orf182
C14orf1
C14orf21
C14orf23
C14orf28
C14orf2
C14orf37
C14orf39
C14orf43
C14orf45
C14orf48
C14orf49
C14orf4
C14orf50
C14orf53
C14orf64
C14orf68
C14orf70
C14orf73
C14orf79
C14orf80
C14orf93
C15orf17
C15orf23
C15orf24
C15orf26
C15orf27
C15orf29
C15orf2
C15orf32
C15orf33
C15orf39
C15orf40
C15orf41
C15orf42
C15orf43
C15orf44
C15orf48
C15orf51
C15orf52
C15orf53
C15orf54
C15orf55
C15orf56
C15orf57
C15orf58
C15orf59
C15orf60
C15orf61
C15orf62
C15orf63
C16orf11
C16orf13
C16orf42
C16orf45
C16orf46
C16orf48
C16orf52
PAGR1
C16orf54
C16orf55
C16orf57
C16orf58
C16orf59
C16orf5
CMC2
C16orf62
C16orf63
C16orf68
C16orf70
C16orf71
C16orf72
C16orf73
C16orf74
C16orf75
C16orf78
BRICD5
C16orf7
C16orf80
C16orf81
C16orf82
C16orf86
C16orf87
KNOP1
C16orf89
C16orf90
C16orf91
C16orf92
C16orf93
C17orf100
C17orf101
C17orf102
C17orf103
C17orf104
C17orf105
C17orf106
C17orf107
C17orf108
C17orf28
C17orf37
C17orf39
TEFM
C17orf44
C17orf46
C17orf47
ADPRM
C17orf49
C17orf50
C17orf51
C17orf53
C17orf56
C17orf57
C17orf58
C17orf59
C17orf60
C17orf61
C17orf62
C17orf63
C17orf64
C17orf66
C17orf67
CTC1
C17orf70
C17orf71
C17orf72
C17orf74
C17orf75
C17orf76
C17orf77
C17orf78
C17orf79
C17orf80
C17orf81
C17orf82
C17orf87
C17orf88
C17orf89
C17orf90
MIR22HG
C17orf95
C17orf96
C17orf97
C17orf98
C17orf99
C18orf10
C18orf19
C18orf1
C18orf20
C18orf21
RBFA
C18orf25
C18orf26
C18orf32
C18orf34
C18orf45
C18orf54
C18orf55
SMIM21
C18orf8
C19orf10
C19orf12
C19orf18
C19orf20
C19orf21
C19orf22
C19orf24
C19orf25
C19orf26
C19orf28
C19orf29
C19orf2
C19orf33
C19orf35
C19orf36
C19orf38
C19orf39
C19orf41
C19orf42
C19orf43
C19orf44
C19orf45
C19orf46
C19orf47
C19orf48
C19orf50
C19orf51
[truncated: 17,004 more rows]
